# Supplementary material for: Metabolic Characteristics of Porcine LA-MRSA CC398 and CC9 Isolates from Germany and China via Biolog Phenotype MicroArrayTM
Source: Microorganisms. 2022 Oct 26;10(11):2116. doi: 10.3390/microorganisms10112116 (PMC9693340; doi:10.3390/microorganisms10112116)
Supplement: Supplementary file 1 [file microorganisms-10-02116-s001.zip]

Archive with 1 entries (1 files):
- microorganisms-1974046-supplementary.pdf
